# Supplementary material for: Investigation into Safety Profiles of Antiepileptic Drugs and Identification of Predictors for Serious Adverse Events: Insights from National Pharmacovigilance Data
Source: Pharmaceuticals (Basel). 2025 Jul 7;18(7):1013. doi: 10.3390/ph18071013 (PMC12299243; doi:10.3390/ph18071013)
Supplement: Supplementary file 1 [file pharmaceuticals-18-01013-s001.zip]

Archive with 1 entries (1 files):
- pharmaceuticals-3709840-supplementary.pdf
